# Supplementary material for: CT-based radiomic signatures for prediction of pathologic complete response in esophageal squamous cell carcinoma after neoadjuvant chemoradiotherapy
Source: J Radiat Res. 2019 May 21;60(4):538–45. doi: 10.1093/jrr/rrz027 (PMC6640907; doi:10.1093/jrr/rrz027)
Supplement: Supplementary Data [file rrz027_supplemental_table_1.xlsx]

## Sheet: 工作表1
	Supplemental Table 1. The collected 624 wavelet features in patients CT scans.
	wavelet.LHL_firstorder_InterquartileRange
	wavelet.LHL_firstorder_Skewness
	wavelet.LHL_firstorder_Uniformity
	wavelet.LHL_firstorder_MeanAbsoluteDeviation
	wavelet.LHL_firstorder_Energy
	wavelet.LHL_firstorder_RobustMeanAbsoluteDeviation
	wavelet.LHL_firstorder_Median
	wavelet.LHL_firstorder_TotalEnergy
	wavelet.LHL_firstorder_Maximum
	wavelet.LHL_firstorder_RootMeanSquared
	wavelet.LHL_firstorder_90Percentile
	wavelet.LHL_firstorder_Minimum
	wavelet.LHL_firstorder_Entropy
	wavelet.LHL_firstorder_StandardDeviation
	wavelet.LHL_firstorder_Range
	wavelet.LHL_firstorder_Variance
	wavelet.LHL_firstorder_10Percentile
	wavelet.LHL_firstorder_Kurtosis
	wavelet.LHL_firstorder_Mean
	wavelet.LHL_glcm_SumVariance
	wavelet.LHL_glcm_Homogeneity1
	wavelet.LHL_glcm_Homogeneity2
	wavelet.LHL_glcm_ClusterShade
	wavelet.LHL_glcm_MaximumProbability
	wavelet.LHL_glcm_Idmn
	wavelet.LHL_glcm_Contrast
	wavelet.LHL_glcm_DifferenceEntropy
	wavelet.LHL_glcm_InverseVariance
	wavelet.LHL_glcm_Dissimilarity
	wavelet.LHL_glcm_SumAverage
	wavelet.LHL_glcm_DifferenceVariance
	wavelet.LHL_glcm_Idn
	wavelet.LHL_glcm_Idm
	wavelet.LHL_glcm_Correlation
	wavelet.LHL_glcm_Autocorrelation
	wavelet.LHL_glcm_SumEntropy
	wavelet.LHL_glcm_AverageIntensity
	wavelet.LHL_glcm_Energy
	wavelet.LHL_glcm_SumSquares
	wavelet.LHL_glcm_ClusterProminence
	wavelet.LHL_glcm_Entropy
	wavelet.LHL_glcm_Imc2
	wavelet.LHL_glcm_Imc1
	wavelet.LHL_glcm_DifferenceAverage
	wavelet.LHL_glcm_Id
	wavelet.LHL_glcm_ClusterTendency
	wavelet.LHL_glrlm_ShortRunLowGrayLevelEmphasis
	wavelet.LHL_glrlm_GrayLevelVariance
	wavelet.LHL_glrlm_LowGrayLevelRunEmphasis
	wavelet.LHL_glrlm_GrayLevelNonUniformityNormalized
	wavelet.LHL_glrlm_RunVariance
	wavelet.LHL_glrlm_GrayLevelNonUniformity
	wavelet.LHL_glrlm_LongRunEmphasis
	wavelet.LHL_glrlm_ShortRunHighGrayLevelEmphasis
	wavelet.LHL_glrlm_RunLengthNonUniformity
	wavelet.LHL_glrlm_ShortRunEmphasis
	wavelet.LHL_glrlm_LongRunHighGrayLevelEmphasis
	wavelet.LHL_glrlm_RunPercentage
	wavelet.LHL_glrlm_LongRunLowGrayLevelEmphasis
	wavelet.LHL_glrlm_RunEntropy
	wavelet.LHL_glrlm_HighGrayLevelRunEmphasis
	wavelet.LHL_glrlm_RunLengthNonUniformityNormalized
	wavelet.LHL_glszm_GrayLevelVariance
	wavelet.LHL_glszm_SmallAreaHighGrayLevelEmphasis
	wavelet.LHL_glszm_GrayLevelNonUniformityNormalized
	wavelet.LHL_glszm_SizeZoneNonUniformityNormalized
	wavelet.LHL_glszm_SizeZoneNonUniformity
	wavelet.LHL_glszm_GrayLevelNonUniformity
	wavelet.LHL_glszm_LargeAreaEmphasis
	wavelet.LHL_glszm_ZoneVariance
	wavelet.LHL_glszm_ZonePercentage
	wavelet.LHL_glszm_LargeAreaLowGrayLevelEmphasis
	wavelet.LHL_glszm_LargeAreaHighGrayLevelEmphasis
	wavelet.LHL_glszm_HighGrayLevelZoneEmphasis
	wavelet.LHL_glszm_SmallAreaEmphasis
	wavelet.LHL_glszm_LowGrayLevelZoneEmphasis
	wavelet.LHL_glszm_ZoneEntropy
	wavelet.LHL_glszm_SmallAreaLowGrayLevelEmphasis
	wavelet.LHH_firstorder_InterquartileRange
	wavelet.LHH_firstorder_Skewness
	wavelet.LHH_firstorder_Uniformity
	wavelet.LHH_firstorder_MeanAbsoluteDeviation
	wavelet.LHH_firstorder_Energy
	wavelet.LHH_firstorder_RobustMeanAbsoluteDeviation
	wavelet.LHH_firstorder_Median
	wavelet.LHH_firstorder_TotalEnergy
	wavelet.LHH_firstorder_Maximum
	wavelet.LHH_firstorder_RootMeanSquared
	wavelet.LHH_firstorder_90Percentile
	wavelet.LHH_firstorder_Minimum
	wavelet.LHH_firstorder_Entropy
	wavelet.LHH_firstorder_StandardDeviation
	wavelet.LHH_firstorder_Range
	wavelet.LHH_firstorder_Variance
	wavelet.LHH_firstorder_10Percentile
	wavelet.LHH_firstorder_Kurtosis
	wavelet.LHH_firstorder_Mean
	wavelet.LHH_glcm_SumVariance
	wavelet.LHH_glcm_Homogeneity1
	wavelet.LHH_glcm_Homogeneity2
	wavelet.LHH_glcm_ClusterShade
	wavelet.LHH_glcm_MaximumProbability
	wavelet.LHH_glcm_Idmn
	wavelet.LHH_glcm_Contrast
	wavelet.LHH_glcm_DifferenceEntropy
	wavelet.LHH_glcm_InverseVariance
	wavelet.LHH_glcm_Dissimilarity
	wavelet.LHH_glcm_SumAverage
	wavelet.LHH_glcm_DifferenceVariance
	wavelet.LHH_glcm_Idn
	wavelet.LHH_glcm_Idm
	wavelet.LHH_glcm_Correlation
	wavelet.LHH_glcm_Autocorrelation
	wavelet.LHH_glcm_SumEntropy
	wavelet.LHH_glcm_AverageIntensity
	wavelet.LHH_glcm_Energy
	wavelet.LHH_glcm_SumSquares
	wavelet.LHH_glcm_ClusterProminence
	wavelet.LHH_glcm_Entropy
	wavelet.LHH_glcm_Imc2
	wavelet.LHH_glcm_Imc1
	wavelet.LHH_glcm_DifferenceAverage
	wavelet.LHH_glcm_Id
	wavelet.LHH_glcm_ClusterTendency
	wavelet.LHH_glrlm_ShortRunLowGrayLevelEmphasis
	wavelet.LHH_glrlm_GrayLevelVariance
	wavelet.LHH_glrlm_LowGrayLevelRunEmphasis
	wavelet.LHH_glrlm_GrayLevelNonUniformityNormalized
	wavelet.LHH_glrlm_RunVariance
	wavelet.LHH_glrlm_GrayLevelNonUniformity
	wavelet.LHH_glrlm_LongRunEmphasis
	wavelet.LHH_glrlm_ShortRunHighGrayLevelEmphasis
	wavelet.LHH_glrlm_RunLengthNonUniformity
	wavelet.LHH_glrlm_ShortRunEmphasis
	wavelet.LHH_glrlm_LongRunHighGrayLevelEmphasis
	wavelet.LHH_glrlm_RunPercentage
	wavelet.LHH_glrlm_LongRunLowGrayLevelEmphasis
	wavelet.LHH_glrlm_RunEntropy
	wavelet.LHH_glrlm_HighGrayLevelRunEmphasis
	wavelet.LHH_glrlm_RunLengthNonUniformityNormalized
	wavelet.LHH_glszm_GrayLevelVariance
	wavelet.LHH_glszm_SmallAreaHighGrayLevelEmphasis
	wavelet.LHH_glszm_GrayLevelNonUniformityNormalized
	wavelet.LHH_glszm_SizeZoneNonUniformityNormalized
	wavelet.LHH_glszm_SizeZoneNonUniformity
	wavelet.LHH_glszm_GrayLevelNonUniformity
	wavelet.LHH_glszm_LargeAreaEmphasis
	wavelet.LHH_glszm_ZoneVariance
	wavelet.LHH_glszm_ZonePercentage
	wavelet.LHH_glszm_LargeAreaLowGrayLevelEmphasis
	wavelet.LHH_glszm_LargeAreaHighGrayLevelEmphasis
	wavelet.LHH_glszm_HighGrayLevelZoneEmphasis
	wavelet.LHH_glszm_SmallAreaEmphasis
	wavelet.LHH_glszm_LowGrayLevelZoneEmphasis
	wavelet.LHH_glszm_ZoneEntropy
	wavelet.LHH_glszm_SmallAreaLowGrayLevelEmphasis
	wavelet.HLL_firstorder_InterquartileRange
	wavelet.HLL_firstorder_Skewness
	wavelet.HLL_firstorder_Uniformity
	wavelet.HLL_firstorder_MeanAbsoluteDeviation
	wavelet.HLL_firstorder_Energy
	wavelet.HLL_firstorder_RobustMeanAbsoluteDeviation
	wavelet.HLL_firstorder_Median
	wavelet.HLL_firstorder_TotalEnergy
	wavelet.HLL_firstorder_Maximum
	wavelet.HLL_firstorder_RootMeanSquared
	wavelet.HLL_firstorder_90Percentile
	wavelet.HLL_firstorder_Minimum
	wavelet.HLL_firstorder_Entropy
	wavelet.HLL_firstorder_StandardDeviation
	wavelet.HLL_firstorder_Range
	wavelet.HLL_firstorder_Variance
	wavelet.HLL_firstorder_10Percentile
	wavelet.HLL_firstorder_Kurtosis
	wavelet.HLL_firstorder_Mean
	wavelet.HLL_glcm_SumVariance
	wavelet.HLL_glcm_Homogeneity1
	wavelet.HLL_glcm_Homogeneity2
	wavelet.HLL_glcm_ClusterShade
	wavelet.HLL_glcm_MaximumProbability
	wavelet.HLL_glcm_Idmn
	wavelet.HLL_glcm_Contrast
	wavelet.HLL_glcm_DifferenceEntropy
	wavelet.HLL_glcm_InverseVariance
	wavelet.HLL_glcm_Dissimilarity
	wavelet.HLL_glcm_SumAverage
	wavelet.HLL_glcm_DifferenceVariance
	wavelet.HLL_glcm_Idn
	wavelet.HLL_glcm_Idm
	wavelet.HLL_glcm_Correlation
	wavelet.HLL_glcm_Autocorrelation
	wavelet.HLL_glcm_SumEntropy
	wavelet.HLL_glcm_AverageIntensity
	wavelet.HLL_glcm_Energy
	wavelet.HLL_glcm_SumSquares
	wavelet.HLL_glcm_ClusterProminence
	wavelet.HLL_glcm_Entropy
	wavelet.HLL_glcm_Imc2
	wavelet.HLL_glcm_Imc1
	wavelet.HLL_glcm_DifferenceAverage
	wavelet.HLL_glcm_Id
	wavelet.HLL_glcm_ClusterTendency
	wavelet.HLL_glrlm_ShortRunLowGrayLevelEmphasis
	wavelet.HLL_glrlm_GrayLevelVariance
	wavelet.HLL_glrlm_LowGrayLevelRunEmphasis
	wavelet.HLL_glrlm_GrayLevelNonUniformityNormalized
	wavelet.HLL_glrlm_RunVariance
	wavelet.HLL_glrlm_GrayLevelNonUniformity
	wavelet.HLL_glrlm_LongRunEmphasis
	wavelet.HLL_glrlm_ShortRunHighGrayLevelEmphasis
	wavelet.HLL_glrlm_RunLengthNonUniformity
	wavelet.HLL_glrlm_ShortRunEmphasis
	wavelet.HLL_glrlm_LongRunHighGrayLevelEmphasis
	wavelet.HLL_glrlm_RunPercentage
	wavelet.HLL_glrlm_LongRunLowGrayLevelEmphasis
	wavelet.HLL_glrlm_RunEntropy
	wavelet.HLL_glrlm_HighGrayLevelRunEmphasis
	wavelet.HLL_glrlm_RunLengthNonUniformityNormalized
	wavelet.HLL_glszm_GrayLevelVariance
	wavelet.HLL_glszm_SmallAreaHighGrayLevelEmphasis
	wavelet.HLL_glszm_GrayLevelNonUniformityNormalized
	wavelet.HLL_glszm_SizeZoneNonUniformityNormalized
	wavelet.HLL_glszm_SizeZoneNonUniformity
	wavelet.HLL_glszm_GrayLevelNonUniformity
	wavelet.HLL_glszm_LargeAreaEmphasis
	wavelet.HLL_glszm_ZoneVariance
	wavelet.HLL_glszm_ZonePercentage
	wavelet.HLL_glszm_LargeAreaLowGrayLevelEmphasis
	wavelet.HLL_glszm_LargeAreaHighGrayLevelEmphasis
	wavelet.HLL_glszm_HighGrayLevelZoneEmphasis
	wavelet.HLL_glszm_SmallAreaEmphasis
	wavelet.HLL_glszm_LowGrayLevelZoneEmphasis
	wavelet.HLL_glszm_ZoneEntropy
	wavelet.HLL_glszm_SmallAreaLowGrayLevelEmphasis
	wavelet.LLH_firstorder_InterquartileRange
	wavelet.LLH_firstorder_Skewness
	wavelet.LLH_firstorder_Uniformity
	wavelet.LLH_firstorder_MeanAbsoluteDeviation
	wavelet.LLH_firstorder_Energy
	wavelet.LLH_firstorder_RobustMeanAbsoluteDeviation
	wavelet.LLH_firstorder_Median
	wavelet.LLH_firstorder_TotalEnergy
	wavelet.LLH_firstorder_Maximum
	wavelet.LLH_firstorder_RootMeanSquared
	wavelet.LLH_firstorder_90Percentile
	wavelet.LLH_firstorder_Minimum
	wavelet.LLH_firstorder_Entropy
	wavelet.LLH_firstorder_StandardDeviation
	wavelet.LLH_firstorder_Range
	wavelet.LLH_firstorder_Variance
	wavelet.LLH_firstorder_10Percentile
	wavelet.LLH_firstorder_Kurtosis
	wavelet.LLH_firstorder_Mean
	wavelet.LLH_glcm_SumVariance
	wavelet.LLH_glcm_Homogeneity1
	wavelet.LLH_glcm_Homogeneity2
	wavelet.LLH_glcm_ClusterShade
	wavelet.LLH_glcm_MaximumProbability
	wavelet.LLH_glcm_Idmn
	wavelet.LLH_glcm_Contrast
	wavelet.LLH_glcm_DifferenceEntropy
	wavelet.LLH_glcm_InverseVariance
	wavelet.LLH_glcm_Dissimilarity
	wavelet.LLH_glcm_SumAverage
	wavelet.LLH_glcm_DifferenceVariance
	wavelet.LLH_glcm_Idn
	wavelet.LLH_glcm_Idm
	wavelet.LLH_glcm_Correlation
	wavelet.LLH_glcm_Autocorrelation
	wavelet.LLH_glcm_SumEntropy
	wavelet.LLH_glcm_AverageIntensity
	wavelet.LLH_glcm_Energy
	wavelet.LLH_glcm_SumSquares
	wavelet.LLH_glcm_ClusterProminence
	wavelet.LLH_glcm_Entropy
	wavelet.LLH_glcm_Imc2
	wavelet.LLH_glcm_Imc1
	wavelet.LLH_glcm_DifferenceAverage
	wavelet.LLH_glcm_Id
	wavelet.LLH_glcm_ClusterTendency
	wavelet.LLH_glrlm_ShortRunLowGrayLevelEmphasis
	wavelet.LLH_glrlm_GrayLevelVariance
	wavelet.LLH_glrlm_LowGrayLevelRunEmphasis
	wavelet.LLH_glrlm_GrayLevelNonUniformityNormalized
	wavelet.LLH_glrlm_RunVariance
	wavelet.LLH_glrlm_GrayLevelNonUniformity
	wavelet.LLH_glrlm_LongRunEmphasis
	wavelet.LLH_glrlm_ShortRunHighGrayLevelEmphasis
	wavelet.LLH_glrlm_RunLengthNonUniformity
	wavelet.LLH_glrlm_ShortRunEmphasis
	wavelet.LLH_glrlm_LongRunHighGrayLevelEmphasis
	wavelet.LLH_glrlm_RunPercentage
	wavelet.LLH_glrlm_LongRunLowGrayLevelEmphasis
	wavelet.LLH_glrlm_RunEntropy
	wavelet.LLH_glrlm_HighGrayLevelRunEmphasis
	wavelet.LLH_glrlm_RunLengthNonUniformityNormalized
	wavelet.LLH_glszm_GrayLevelVariance
	wavelet.LLH_glszm_SmallAreaHighGrayLevelEmphasis
	wavelet.LLH_glszm_GrayLevelNonUniformityNormalized
	wavelet.LLH_glszm_SizeZoneNonUniformityNormalized
	wavelet.LLH_glszm_SizeZoneNonUniformity
	wavelet.LLH_glszm_GrayLevelNonUniformity
	wavelet.LLH_glszm_LargeAreaEmphasis
	wavelet.LLH_glszm_ZoneVariance
	wavelet.LLH_glszm_ZonePercentage
	wavelet.LLH_glszm_LargeAreaLowGrayLevelEmphasis
	wavelet.LLH_glszm_LargeAreaHighGrayLevelEmphasis
	wavelet.LLH_glszm_HighGrayLevelZoneEmphasis
	wavelet.LLH_glszm_SmallAreaEmphasis
	wavelet.LLH_glszm_LowGrayLevelZoneEmphasis
	wavelet.LLH_glszm_ZoneEntropy
	wavelet.LLH_glszm_SmallAreaLowGrayLevelEmphasis
	wavelet.HLH_firstorder_InterquartileRange
	wavelet.HLH_firstorder_Skewness
	wavelet.HLH_firstorder_Uniformity
	wavelet.HLH_firstorder_MeanAbsoluteDeviation
	wavelet.HLH_firstorder_Energy
	wavelet.HLH_firstorder_RobustMeanAbsoluteDeviation
	wavelet.HLH_firstorder_Median
	wavelet.HLH_firstorder_TotalEnergy
	wavelet.HLH_firstorder_Maximum
	wavelet.HLH_firstorder_RootMeanSquared
	wavelet.HLH_firstorder_90Percentile
	wavelet.HLH_firstorder_Minimum
	wavelet.HLH_firstorder_Entropy
	wavelet.HLH_firstorder_StandardDeviation
	wavelet.HLH_firstorder_Range
	wavelet.HLH_firstorder_Variance
	wavelet.HLH_firstorder_10Percentile
	wavelet.HLH_firstorder_Kurtosis
	wavelet.HLH_firstorder_Mean
	wavelet.HLH_glcm_SumVariance
	wavelet.HLH_glcm_Homogeneity1
	wavelet.HLH_glcm_Homogeneity2
	wavelet.HLH_glcm_ClusterShade
	wavelet.HLH_glcm_MaximumProbability
	wavelet.HLH_glcm_Idmn
	wavelet.HLH_glcm_Contrast
	wavelet.HLH_glcm_DifferenceEntropy
	wavelet.HLH_glcm_InverseVariance
	wavelet.HLH_glcm_Dissimilarity
	wavelet.HLH_glcm_SumAverage
	wavelet.HLH_glcm_DifferenceVariance
	wavelet.HLH_glcm_Idn
	wavelet.HLH_glcm_Idm
	wavelet.HLH_glcm_Correlation
	wavelet.HLH_glcm_Autocorrelation
	wavelet.HLH_glcm_SumEntropy
	wavelet.HLH_glcm_AverageIntensity
	wavelet.HLH_glcm_Energy
	wavelet.HLH_glcm_SumSquares
	wavelet.HLH_glcm_ClusterProminence
	wavelet.HLH_glcm_Entropy
	wavelet.HLH_glcm_Imc2
	wavelet.HLH_glcm_Imc1
	wavelet.HLH_glcm_DifferenceAverage
	wavelet.HLH_glcm_Id
	wavelet.HLH_glcm_ClusterTendency
	wavelet.HLH_glrlm_ShortRunLowGrayLevelEmphasis
	wavelet.HLH_glrlm_GrayLevelVariance
	wavelet.HLH_glrlm_LowGrayLevelRunEmphasis
	wavelet.HLH_glrlm_GrayLevelNonUniformityNormalized
	wavelet.HLH_glrlm_RunVariance
	wavelet.HLH_glrlm_GrayLevelNonUniformity
	wavelet.HLH_glrlm_LongRunEmphasis
	wavelet.HLH_glrlm_ShortRunHighGrayLevelEmphasis
	wavelet.HLH_glrlm_RunLengthNonUniformity
	wavelet.HLH_glrlm_ShortRunEmphasis
	wavelet.HLH_glrlm_LongRunHighGrayLevelEmphasis
	wavelet.HLH_glrlm_RunPercentage
	wavelet.HLH_glrlm_LongRunLowGrayLevelEmphasis
	wavelet.HLH_glrlm_RunEntropy
	wavelet.HLH_glrlm_HighGrayLevelRunEmphasis
	wavelet.HLH_glrlm_RunLengthNonUniformityNormalized
	wavelet.HLH_glszm_GrayLevelVariance
	wavelet.HLH_glszm_SmallAreaHighGrayLevelEmphasis
	wavelet.HLH_glszm_GrayLevelNonUniformityNormalized
	wavelet.HLH_glszm_SizeZoneNonUniformityNormalized
	wavelet.HLH_glszm_SizeZoneNonUniformity
	wavelet.HLH_glszm_GrayLevelNonUniformity
	wavelet.HLH_glszm_LargeAreaEmphasis
	wavelet.HLH_glszm_ZoneVariance
	wavelet.HLH_glszm_ZonePercentage
	wavelet.HLH_glszm_LargeAreaLowGrayLevelEmphasis
	wavelet.HLH_glszm_LargeAreaHighGrayLevelEmphasis
	wavelet.HLH_glszm_HighGrayLevelZoneEmphasis
	wavelet.HLH_glszm_SmallAreaEmphasis
	wavelet.HLH_glszm_LowGrayLevelZoneEmphasis
	wavelet.HLH_glszm_ZoneEntropy
	wavelet.HLH_glszm_SmallAreaLowGrayLevelEmphasis
	wavelet.HHH_firstorder_InterquartileRange
	wavelet.HHH_firstorder_Skewness
	wavelet.HHH_firstorder_Uniformity
	wavelet.HHH_firstorder_MeanAbsoluteDeviation
	wavelet.HHH_firstorder_Energy
	wavelet.HHH_firstorder_RobustMeanAbsoluteDeviation
	wavelet.HHH_firstorder_Median
	wavelet.HHH_firstorder_TotalEnergy
	wavelet.HHH_firstorder_Maximum
	wavelet.HHH_firstorder_RootMeanSquared
	wavelet.HHH_firstorder_90Percentile
	wavelet.HHH_firstorder_Minimum
	wavelet.HHH_firstorder_Entropy
	wavelet.HHH_firstorder_StandardDeviation
	wavelet.HHH_firstorder_Range
	wavelet.HHH_firstorder_Variance
	wavelet.HHH_firstorder_10Percentile
	wavelet.HHH_firstorder_Kurtosis
	wavelet.HHH_firstorder_Mean
	wavelet.HHH_glcm_SumVariance
	wavelet.HHH_glcm_Homogeneity1
	wavelet.HHH_glcm_Homogeneity2
	wavelet.HHH_glcm_ClusterShade
	wavelet.HHH_glcm_MaximumProbability
	wavelet.HHH_glcm_Idmn
	wavelet.HHH_glcm_Contrast
	wavelet.HHH_glcm_DifferenceEntropy
	wavelet.HHH_glcm_InverseVariance
	wavelet.HHH_glcm_Dissimilarity
	wavelet.HHH_glcm_SumAverage
	wavelet.HHH_glcm_DifferenceVariance
	wavelet.HHH_glcm_Idn
	wavelet.HHH_glcm_Idm
	wavelet.HHH_glcm_Correlation
	wavelet.HHH_glcm_Autocorrelation
	wavelet.HHH_glcm_SumEntropy
	wavelet.HHH_glcm_AverageIntensity
	wavelet.HHH_glcm_Energy
	wavelet.HHH_glcm_SumSquares
	wavelet.HHH_glcm_ClusterProminence
	wavelet.HHH_glcm_Entropy
	wavelet.HHH_glcm_Imc2
	wavelet.HHH_glcm_Imc1
	wavelet.HHH_glcm_DifferenceAverage
	wavelet.HHH_glcm_Id
	wavelet.HHH_glcm_ClusterTendency
	wavelet.HHH_glrlm_ShortRunLowGrayLevelEmphasis
	wavelet.HHH_glrlm_GrayLevelVariance
	wavelet.HHH_glrlm_LowGrayLevelRunEmphasis
	wavelet.HHH_glrlm_GrayLevelNonUniformityNormalized
	wavelet.HHH_glrlm_RunVariance
	wavelet.HHH_glrlm_GrayLevelNonUniformity
	wavelet.HHH_glrlm_LongRunEmphasis
	wavelet.HHH_glrlm_ShortRunHighGrayLevelEmphasis
	wavelet.HHH_glrlm_RunLengthNonUniformity
	wavelet.HHH_glrlm_ShortRunEmphasis
	wavelet.HHH_glrlm_LongRunHighGrayLevelEmphasis
	wavelet.HHH_glrlm_RunPercentage
	wavelet.HHH_glrlm_LongRunLowGrayLevelEmphasis
	wavelet.HHH_glrlm_RunEntropy
	wavelet.HHH_glrlm_HighGrayLevelRunEmphasis
	wavelet.HHH_glrlm_RunLengthNonUniformityNormalized
	wavelet.HHH_glszm_GrayLevelVariance
	wavelet.HHH_glszm_SmallAreaHighGrayLevelEmphasis
	wavelet.HHH_glszm_GrayLevelNonUniformityNormalized
	wavelet.HHH_glszm_SizeZoneNonUniformityNormalized
	wavelet.HHH_glszm_SizeZoneNonUniformity
	wavelet.HHH_glszm_GrayLevelNonUniformity
	wavelet.HHH_glszm_LargeAreaEmphasis
	wavelet.HHH_glszm_ZoneVariance
	wavelet.HHH_glszm_ZonePercentage
	wavelet.HHH_glszm_LargeAreaLowGrayLevelEmphasis
	wavelet.HHH_glszm_LargeAreaHighGrayLevelEmphasis
	wavelet.HHH_glszm_HighGrayLevelZoneEmphasis
	wavelet.HHH_glszm_SmallAreaEmphasis
	wavelet.HHH_glszm_LowGrayLevelZoneEmphasis
	wavelet.HHH_glszm_ZoneEntropy
	wavelet.HHH_glszm_SmallAreaLowGrayLevelEmphasis
	wavelet.HHL_firstorder_InterquartileRange
	wavelet.HHL_firstorder_Skewness
	wavelet.HHL_firstorder_Uniformity
	wavelet.HHL_firstorder_MeanAbsoluteDeviation
	wavelet.HHL_firstorder_Energy
	wavelet.HHL_firstorder_RobustMeanAbsoluteDeviation
	wavelet.HHL_firstorder_Median
	wavelet.HHL_firstorder_TotalEnergy
	wavelet.HHL_firstorder_Maximum
	wavelet.HHL_firstorder_RootMeanSquared
	wavelet.HHL_firstorder_90Percentile
	wavelet.HHL_firstorder_Minimum
	wavelet.HHL_firstorder_Entropy
	wavelet.HHL_firstorder_StandardDeviation
	wavelet.HHL_firstorder_Range
	wavelet.HHL_firstorder_Variance
	wavelet.HHL_firstorder_10Percentile
	wavelet.HHL_firstorder_Kurtosis
	wavelet.HHL_firstorder_Mean
	wavelet.HHL_glcm_SumVariance
	wavelet.HHL_glcm_Homogeneity1
	wavelet.HHL_glcm_Homogeneity2
	wavelet.HHL_glcm_ClusterShade
	wavelet.HHL_glcm_MaximumProbability
	wavelet.HHL_glcm_Idmn
	wavelet.HHL_glcm_Contrast
	wavelet.HHL_glcm_DifferenceEntropy
	wavelet.HHL_glcm_InverseVariance
	wavelet.HHL_glcm_Dissimilarity
	wavelet.HHL_glcm_SumAverage
	wavelet.HHL_glcm_DifferenceVariance
	wavelet.HHL_glcm_Idn
	wavelet.HHL_glcm_Idm
	wavelet.HHL_glcm_Correlation
	wavelet.HHL_glcm_Autocorrelation
	wavelet.HHL_glcm_SumEntropy
	wavelet.HHL_glcm_AverageIntensity
	wavelet.HHL_glcm_Energy
	wavelet.HHL_glcm_SumSquares
	wavelet.HHL_glcm_ClusterProminence
	wavelet.HHL_glcm_Entropy
	wavelet.HHL_glcm_Imc2
	wavelet.HHL_glcm_Imc1
	wavelet.HHL_glcm_DifferenceAverage
	wavelet.HHL_glcm_Id
	wavelet.HHL_glcm_ClusterTendency
	wavelet.HHL_glrlm_ShortRunLowGrayLevelEmphasis
	wavelet.HHL_glrlm_GrayLevelVariance
	wavelet.HHL_glrlm_LowGrayLevelRunEmphasis
	wavelet.HHL_glrlm_GrayLevelNonUniformityNormalized
	wavelet.HHL_glrlm_RunVariance
	wavelet.HHL_glrlm_GrayLevelNonUniformity
	wavelet.HHL_glrlm_LongRunEmphasis
	wavelet.HHL_glrlm_ShortRunHighGrayLevelEmphasis
	wavelet.HHL_glrlm_RunLengthNonUniformity
	wavelet.HHL_glrlm_ShortRunEmphasis
	wavelet.HHL_glrlm_LongRunHighGrayLevelEmphasis
	wavelet.HHL_glrlm_RunPercentage
	wavelet.HHL_glrlm_LongRunLowGrayLevelEmphasis
	wavelet.HHL_glrlm_RunEntropy
	wavelet.HHL_glrlm_HighGrayLevelRunEmphasis
	wavelet.HHL_glrlm_RunLengthNonUniformityNormalized
	wavelet.HHL_glszm_GrayLevelVariance
	wavelet.HHL_glszm_SmallAreaHighGrayLevelEmphasis
	wavelet.HHL_glszm_GrayLevelNonUniformityNormalized
	wavelet.HHL_glszm_SizeZoneNonUniformityNormalized
	wavelet.HHL_glszm_SizeZoneNonUniformity
	wavelet.HHL_glszm_GrayLevelNonUniformity
	wavelet.HHL_glszm_LargeAreaEmphasis
	wavelet.HHL_glszm_ZoneVariance
	wavelet.HHL_glszm_ZonePercentage
	wavelet.HHL_glszm_LargeAreaLowGrayLevelEmphasis
	wavelet.HHL_glszm_LargeAreaHighGrayLevelEmphasis
	wavelet.HHL_glszm_HighGrayLevelZoneEmphasis
	wavelet.HHL_glszm_SmallAreaEmphasis
	wavelet.HHL_glszm_LowGrayLevelZoneEmphasis
	wavelet.HHL_glszm_ZoneEntropy
	wavelet.HHL_glszm_SmallAreaLowGrayLevelEmphasis
	wavelet.LLL_firstorder_InterquartileRange
	wavelet.LLL_firstorder_Skewness
	wavelet.LLL_firstorder_Uniformity
	wavelet.LLL_firstorder_MeanAbsoluteDeviation
	wavelet.LLL_firstorder_Energy
	wavelet.LLL_firstorder_RobustMeanAbsoluteDeviation
	wavelet.LLL_firstorder_Median
	wavelet.LLL_firstorder_TotalEnergy
	wavelet.LLL_firstorder_Maximum
	wavelet.LLL_firstorder_RootMeanSquared
	wavelet.LLL_firstorder_90Percentile
	wavelet.LLL_firstorder_Minimum
	wavelet.LLL_firstorder_Entropy
	wavelet.LLL_firstorder_StandardDeviation
	wavelet.LLL_firstorder_Range
	wavelet.LLL_firstorder_Variance
	wavelet.LLL_firstorder_10Percentile
	wavelet.LLL_firstorder_Kurtosis
	wavelet.LLL_firstorder_Mean
	wavelet.LLL_glcm_SumVariance
	wavelet.LLL_glcm_Homogeneity1
	wavelet.LLL_glcm_Homogeneity2
	wavelet.LLL_glcm_ClusterShade
	wavelet.LLL_glcm_MaximumProbability
	wavelet.LLL_glcm_Idmn
	wavelet.LLL_glcm_Contrast
	wavelet.LLL_glcm_DifferenceEntropy
	wavelet.LLL_glcm_InverseVariance
	wavelet.LLL_glcm_Dissimilarity
	wavelet.LLL_glcm_SumAverage
	wavelet.LLL_glcm_DifferenceVariance
	wavelet.LLL_glcm_Idn
	wavelet.LLL_glcm_Idm
	wavelet.LLL_glcm_Correlation
	wavelet.LLL_glcm_Autocorrelation
	wavelet.LLL_glcm_SumEntropy
	wavelet.LLL_glcm_AverageIntensity
	wavelet.LLL_glcm_Energy
	wavelet.LLL_glcm_SumSquares
	wavelet.LLL_glcm_ClusterProminence
	wavelet.LLL_glcm_Entropy
	wavelet.LLL_glcm_Imc2
	wavelet.LLL_glcm_Imc1
	wavelet.LLL_glcm_DifferenceAverage
	wavelet.LLL_glcm_Id
	wavelet.LLL_glcm_ClusterTendency
	wavelet.LLL_glrlm_ShortRunLowGrayLevelEmphasis
	wavelet.LLL_glrlm_GrayLevelVariance
	wavelet.LLL_glrlm_LowGrayLevelRunEmphasis
	wavelet.LLL_glrlm_GrayLevelNonUniformityNormalized
	wavelet.LLL_glrlm_RunVariance
	wavelet.LLL_glrlm_GrayLevelNonUniformity
	wavelet.LLL_glrlm_LongRunEmphasis
	wavelet.LLL_glrlm_ShortRunHighGrayLevelEmphasis
	wavelet.LLL_glrlm_RunLengthNonUniformity
	wavelet.LLL_glrlm_ShortRunEmphasis
	wavelet.LLL_glrlm_LongRunHighGrayLevelEmphasis
	wavelet.LLL_glrlm_RunPercentage
	wavelet.LLL_glrlm_LongRunLowGrayLevelEmphasis
	wavelet.LLL_glrlm_RunEntropy
	wavelet.LLL_glrlm_HighGrayLevelRunEmphasis
	wavelet.LLL_glrlm_RunLengthNonUniformityNormalized
	wavelet.LLL_glszm_GrayLevelVariance
	wavelet.LLL_glszm_SmallAreaHighGrayLevelEmphasis
	wavelet.LLL_glszm_GrayLevelNonUniformityNormalized
	wavelet.LLL_glszm_SizeZoneNonUniformityNormalized
	wavelet.LLL_glszm_SizeZoneNonUniformity
	wavelet.LLL_glszm_GrayLevelNonUniformity
	wavelet.LLL_glszm_LargeAreaEmphasis
	wavelet.LLL_glszm_ZoneVariance
	wavelet.LLL_glszm_ZonePercentage
	wavelet.LLL_glszm_LargeAreaLowGrayLevelEmphasis
	wavelet.LLL_glszm_LargeAreaHighGrayLevelEmphasis
	wavelet.LLL_glszm_HighGrayLevelZoneEmphasis
	wavelet.LLL_glszm_SmallAreaEmphasis
	wavelet.LLL_glszm_LowGrayLevelZoneEmphasis
	wavelet.LLL_glszm_ZoneEntropy
	wavelet.LLL_glszm_SmallAreaLowGrayLevelEmphasis
	Filter “Wavelet”, H: High pass filter, L: Low pass filter applied in the x, y and z directions, respectively.
	Abbreviations: glcm, Gray Level Co-occurrence Matrix; glszm, Gray Level Size Zone Matrix; glrlm, Gray Level Run Length Matrix.
