# Supplementary material for: CT-based radiomic signatures for prediction of pathologic complete response in esophageal squamous cell carcinoma after neoadjuvant chemoradiotherapy
Source: J Radiat Res. 2019 May 21;60(4):538–45. doi: 10.1093/jrr/rrz027 (PMC6640907; doi:10.1093/jrr/rrz027)
Supplement: Supplementary Data [file rrz027_supplemental_table_2.xlsx]

## Sheet: 工作表1
	Supplemental Table 2. The collected 406 radiomic features in patients CT scans.
	original_shape_Maximum3DDiameter
	original_shape_Compactness2
	original_shape_Maximum2DDiameterSlice
	original_shape_Sphericity
	original_shape_MinorAxis
	original_shape_Compactness1
	original_shape_Elongation
	original_shape_SurfaceVolumeRatio
	original_shape_Volume
	original_shape_SphericalDisproportion
	original_shape_MajorAxis
	original_shape_LeastAxis
	original_shape_Flatness
	original_shape_SurfaceArea
	original_shape_Maximum2DDiameterColumn
	original_shape_Maximum2DDiameterRow
	original_firstorder_InterquartileRange
	original_firstorder_Skewness
	original_firstorder_Uniformity
	original_firstorder_MeanAbsoluteDeviation
	original_firstorder_Energy
	original_firstorder_RobustMeanAbsoluteDeviation
	original_firstorder_Median
	original_firstorder_TotalEnergy
	original_firstorder_Maximum
	original_firstorder_RootMeanSquared
	original_firstorder_90Percentile
	original_firstorder_Minimum
	original_firstorder_Entropy
	original_firstorder_StandardDeviation
	original_firstorder_Range
	original_firstorder_Variance
	original_firstorder_10Percentile
	original_firstorder_Kurtosis
	original_firstorder_Mean
	original_glcm_SumVariance
	original_glcm_Homogeneity1
	original_glcm_Homogeneity2
	original_glcm_ClusterShade
	original_glcm_MaximumProbability
	original_glcm_Idmn
	original_glcm_Contrast
	original_glcm_DifferenceEntropy
	original_glcm_InverseVariance
	original_glcm_Dissimilarity
	original_glcm_SumAverage
	original_glcm_DifferenceVariance
	original_glcm_Idn
	original_glcm_Idm
	original_glcm_Correlation
	original_glcm_Autocorrelation
	original_glcm_SumEntropy
	original_glcm_AverageIntensity
	original_glcm_Energy
	original_glcm_SumSquares
	original_glcm_ClusterProminence
	original_glcm_Entropy
	original_glcm_Imc2
	original_glcm_Imc1
	original_glcm_DifferenceAverage
	original_glcm_Id
	original_glcm_ClusterTendency
	original_glrlm_ShortRunLowGrayLevelEmphasis
	original_glrlm_GrayLevelVariance
	original_glrlm_LowGrayLevelRunEmphasis
	original_glrlm_GrayLevelNonUniformityNormalized
	original_glrlm_RunVariance
	original_glrlm_GrayLevelNonUniformity
	original_glrlm_LongRunEmphasis
	original_glrlm_ShortRunHighGrayLevelEmphasis
	original_glrlm_RunLengthNonUniformity
	original_glrlm_ShortRunEmphasis
	original_glrlm_LongRunHighGrayLevelEmphasis
	original_glrlm_RunPercentage
	original_glrlm_LongRunLowGrayLevelEmphasis
	original_glrlm_RunEntropy
	original_glrlm_HighGrayLevelRunEmphasis
	original_glrlm_RunLengthNonUniformityNormalized
	original_glszm_GrayLevelVariance
	original_glszm_SmallAreaHighGrayLevelEmphasis
	original_glszm_GrayLevelNonUniformityNormalized
	original_glszm_SizeZoneNonUniformityNormalized
	original_glszm_SizeZoneNonUniformity
	original_glszm_GrayLevelNonUniformity
	original_glszm_LargeAreaEmphasis
	original_glszm_ZoneVariance
	original_glszm_ZonePercentage
	original_glszm_LargeAreaLowGrayLevelEmphasis
	original_glszm_LargeAreaHighGrayLevelEmphasis
	original_glszm_HighGrayLevelZoneEmphasis
	original_glszm_SmallAreaEmphasis
	original_glszm_LowGrayLevelZoneEmphasis
	original_glszm_ZoneEntropy
	original_glszm_SmallAreaLowGrayLevelEmphasis
	log.sigma.1.0.mm.3D_firstorder_InterquartileRange
	log.sigma.1.0.mm.3D_firstorder_Skewness
	log.sigma.1.0.mm.3D_firstorder_Uniformity
	log.sigma.1.0.mm.3D_firstorder_MeanAbsoluteDeviation
	log.sigma.1.0.mm.3D_firstorder_Energy
	log.sigma.1.0.mm.3D_firstorder_RobustMeanAbsoluteDeviation
	log.sigma.1.0.mm.3D_firstorder_Median
	log.sigma.1.0.mm.3D_firstorder_TotalEnergy
	log.sigma.1.0.mm.3D_firstorder_Maximum
	log.sigma.1.0.mm.3D_firstorder_RootMeanSquared
	log.sigma.1.0.mm.3D_firstorder_90Percentile
	log.sigma.1.0.mm.3D_firstorder_Minimum
	log.sigma.1.0.mm.3D_firstorder_Entropy
	log.sigma.1.0.mm.3D_firstorder_StandardDeviation
	log.sigma.1.0.mm.3D_firstorder_Range
	log.sigma.1.0.mm.3D_firstorder_Variance
	log.sigma.1.0.mm.3D_firstorder_10Percentile
	log.sigma.1.0.mm.3D_firstorder_Kurtosis
	log.sigma.1.0.mm.3D_firstorder_Mean
	log.sigma.1.0.mm.3D_glcm_SumVariance
	log.sigma.1.0.mm.3D_glcm_Homogeneity1
	log.sigma.1.0.mm.3D_glcm_Homogeneity2
	log.sigma.1.0.mm.3D_glcm_ClusterShade
	log.sigma.1.0.mm.3D_glcm_MaximumProbability
	log.sigma.1.0.mm.3D_glcm_Idmn
	log.sigma.1.0.mm.3D_glcm_Contrast
	log.sigma.1.0.mm.3D_glcm_DifferenceEntropy
	log.sigma.1.0.mm.3D_glcm_InverseVariance
	log.sigma.1.0.mm.3D_glcm_Dissimilarity
	log.sigma.1.0.mm.3D_glcm_SumAverage
	log.sigma.1.0.mm.3D_glcm_DifferenceVariance
	log.sigma.1.0.mm.3D_glcm_Idn
	log.sigma.1.0.mm.3D_glcm_Idm
	log.sigma.1.0.mm.3D_glcm_Correlation
	log.sigma.1.0.mm.3D_glcm_Autocorrelation
	log.sigma.1.0.mm.3D_glcm_SumEntropy
	log.sigma.1.0.mm.3D_glcm_AverageIntensity
	log.sigma.1.0.mm.3D_glcm_Energy
	log.sigma.1.0.mm.3D_glcm_SumSquares
	log.sigma.1.0.mm.3D_glcm_ClusterProminence
	log.sigma.1.0.mm.3D_glcm_Entropy
	log.sigma.1.0.mm.3D_glcm_Imc2
	log.sigma.1.0.mm.3D_glcm_Imc1
	log.sigma.1.0.mm.3D_glcm_DifferenceAverage
	log.sigma.1.0.mm.3D_glcm_Id
	log.sigma.1.0.mm.3D_glcm_ClusterTendency
	log.sigma.1.0.mm.3D_glrlm_ShortRunLowGrayLevelEmphasis
	log.sigma.1.0.mm.3D_glrlm_GrayLevelVariance
	log.sigma.1.0.mm.3D_glrlm_LowGrayLevelRunEmphasis
	log.sigma.1.0.mm.3D_glrlm_GrayLevelNonUniformityNormalized
	log.sigma.1.0.mm.3D_glrlm_RunVariance
	log.sigma.1.0.mm.3D_glrlm_GrayLevelNonUniformity
	log.sigma.1.0.mm.3D_glrlm_LongRunEmphasis
	log.sigma.1.0.mm.3D_glrlm_ShortRunHighGrayLevelEmphasis
	log.sigma.1.0.mm.3D_glrlm_RunLengthNonUniformity
	log.sigma.1.0.mm.3D_glrlm_ShortRunEmphasis
	log.sigma.1.0.mm.3D_glrlm_LongRunHighGrayLevelEmphasis
	log.sigma.1.0.mm.3D_glrlm_RunPercentage
	log.sigma.1.0.mm.3D_glrlm_LongRunLowGrayLevelEmphasis
	log.sigma.1.0.mm.3D_glrlm_RunEntropy
	log.sigma.1.0.mm.3D_glrlm_HighGrayLevelRunEmphasis
	log.sigma.1.0.mm.3D_glrlm_RunLengthNonUniformityNormalized
	log.sigma.1.0.mm.3D_glszm_GrayLevelVariance
	log.sigma.1.0.mm.3D_glszm_SmallAreaHighGrayLevelEmphasis
	log.sigma.1.0.mm.3D_glszm_GrayLevelNonUniformityNormalized
	log.sigma.1.0.mm.3D_glszm_SizeZoneNonUniformityNormalized
	log.sigma.1.0.mm.3D_glszm_SizeZoneNonUniformity
	log.sigma.1.0.mm.3D_glszm_GrayLevelNonUniformity
	log.sigma.1.0.mm.3D_glszm_LargeAreaEmphasis
	log.sigma.1.0.mm.3D_glszm_ZoneVariance
	log.sigma.1.0.mm.3D_glszm_ZonePercentage
	log.sigma.1.0.mm.3D_glszm_LargeAreaLowGrayLevelEmphasis
	log.sigma.1.0.mm.3D_glszm_LargeAreaHighGrayLevelEmphasis
	log.sigma.1.0.mm.3D_glszm_HighGrayLevelZoneEmphasis
	log.sigma.1.0.mm.3D_glszm_SmallAreaEmphasis
	log.sigma.1.0.mm.3D_glszm_LowGrayLevelZoneEmphasis
	log.sigma.1.0.mm.3D_glszm_ZoneEntropy
	log.sigma.1.0.mm.3D_glszm_SmallAreaLowGrayLevelEmphasis
	log.sigma.1.5.mm.3D_firstorder_InterquartileRange
	log.sigma.1.5.mm.3D_firstorder_Skewness
	log.sigma.1.5.mm.3D_firstorder_Uniformity
	log.sigma.1.5.mm.3D_firstorder_MeanAbsoluteDeviation
	log.sigma.1.5.mm.3D_firstorder_Energy
	log.sigma.1.5.mm.3D_firstorder_RobustMeanAbsoluteDeviation
	log.sigma.1.5.mm.3D_firstorder_Median
	log.sigma.1.5.mm.3D_firstorder_TotalEnergy
	log.sigma.1.5.mm.3D_firstorder_Maximum
	log.sigma.1.5.mm.3D_firstorder_RootMeanSquared
	log.sigma.1.5.mm.3D_firstorder_90Percentile
	log.sigma.1.5.mm.3D_firstorder_Minimum
	log.sigma.1.5.mm.3D_firstorder_Entropy
	log.sigma.1.5.mm.3D_firstorder_StandardDeviation
	log.sigma.1.5.mm.3D_firstorder_Range
	log.sigma.1.5.mm.3D_firstorder_Variance
	log.sigma.1.5.mm.3D_firstorder_10Percentile
	log.sigma.1.5.mm.3D_firstorder_Kurtosis
	log.sigma.1.5.mm.3D_firstorder_Mean
	log.sigma.1.5.mm.3D_glcm_SumVariance
	log.sigma.1.5.mm.3D_glcm_Homogeneity1
	log.sigma.1.5.mm.3D_glcm_Homogeneity2
	log.sigma.1.5.mm.3D_glcm_ClusterShade
	log.sigma.1.5.mm.3D_glcm_MaximumProbability
	log.sigma.1.5.mm.3D_glcm_Idmn
	log.sigma.1.5.mm.3D_glcm_Contrast
	log.sigma.1.5.mm.3D_glcm_DifferenceEntropy
	log.sigma.1.5.mm.3D_glcm_InverseVariance
	log.sigma.1.5.mm.3D_glcm_Dissimilarity
	log.sigma.1.5.mm.3D_glcm_SumAverage
	log.sigma.1.5.mm.3D_glcm_DifferenceVariance
	log.sigma.1.5.mm.3D_glcm_Idn
	log.sigma.1.5.mm.3D_glcm_Idm
	log.sigma.1.5.mm.3D_glcm_Correlation
	log.sigma.1.5.mm.3D_glcm_Autocorrelation
	log.sigma.1.5.mm.3D_glcm_SumEntropy
	log.sigma.1.5.mm.3D_glcm_AverageIntensity
	log.sigma.1.5.mm.3D_glcm_Energy
	log.sigma.1.5.mm.3D_glcm_SumSquares
	log.sigma.1.5.mm.3D_glcm_ClusterProminence
	log.sigma.1.5.mm.3D_glcm_Entropy
	log.sigma.1.5.mm.3D_glcm_Imc2
	log.sigma.1.5.mm.3D_glcm_Imc1
	log.sigma.1.5.mm.3D_glcm_DifferenceAverage
	log.sigma.1.5.mm.3D_glcm_Id
	log.sigma.1.5.mm.3D_glcm_ClusterTendency
	log.sigma.1.5.mm.3D_glrlm_ShortRunLowGrayLevelEmphasis
	log.sigma.1.5.mm.3D_glrlm_GrayLevelVariance
	log.sigma.1.5.mm.3D_glrlm_LowGrayLevelRunEmphasis
	log.sigma.1.5.mm.3D_glrlm_GrayLevelNonUniformityNormalized
	log.sigma.1.5.mm.3D_glrlm_RunVariance
	log.sigma.1.5.mm.3D_glrlm_GrayLevelNonUniformity
	log.sigma.1.5.mm.3D_glrlm_LongRunEmphasis
	log.sigma.1.5.mm.3D_glrlm_ShortRunHighGrayLevelEmphasis
	log.sigma.1.5.mm.3D_glrlm_RunLengthNonUniformity
	log.sigma.1.5.mm.3D_glrlm_ShortRunEmphasis
	log.sigma.1.5.mm.3D_glrlm_LongRunHighGrayLevelEmphasis
	log.sigma.1.5.mm.3D_glrlm_RunPercentage
	log.sigma.1.5.mm.3D_glrlm_LongRunLowGrayLevelEmphasis
	log.sigma.1.5.mm.3D_glrlm_RunEntropy
	log.sigma.1.5.mm.3D_glrlm_HighGrayLevelRunEmphasis
	log.sigma.1.5.mm.3D_glrlm_RunLengthNonUniformityNormalized
	log.sigma.1.5.mm.3D_glszm_GrayLevelVariance
	log.sigma.1.5.mm.3D_glszm_SmallAreaHighGrayLevelEmphasis
	log.sigma.1.5.mm.3D_glszm_GrayLevelNonUniformityNormalized
	log.sigma.1.5.mm.3D_glszm_SizeZoneNonUniformityNormalized
	log.sigma.1.5.mm.3D_glszm_SizeZoneNonUniformity
	log.sigma.1.5.mm.3D_glszm_GrayLevelNonUniformity
	log.sigma.1.5.mm.3D_glszm_LargeAreaEmphasis
	log.sigma.1.5.mm.3D_glszm_ZoneVariance
	log.sigma.1.5.mm.3D_glszm_ZonePercentage
	log.sigma.1.5.mm.3D_glszm_LargeAreaLowGrayLevelEmphasis
	log.sigma.1.5.mm.3D_glszm_LargeAreaHighGrayLevelEmphasis
	log.sigma.1.5.mm.3D_glszm_HighGrayLevelZoneEmphasis
	log.sigma.1.5.mm.3D_glszm_SmallAreaEmphasis
	log.sigma.1.5.mm.3D_glszm_LowGrayLevelZoneEmphasis
	log.sigma.1.5.mm.3D_glszm_ZoneEntropy
	log.sigma.1.5.mm.3D_glszm_SmallAreaLowGrayLevelEmphasis
	log.sigma.2.0.mm.3D_firstorder_InterquartileRange
	log.sigma.2.0.mm.3D_firstorder_Skewness
	log.sigma.2.0.mm.3D_firstorder_Uniformity
	log.sigma.2.0.mm.3D_firstorder_MeanAbsoluteDeviation
	log.sigma.2.0.mm.3D_firstorder_Energy
	log.sigma.2.0.mm.3D_firstorder_RobustMeanAbsoluteDeviation
	log.sigma.2.0.mm.3D_firstorder_Median
	log.sigma.2.0.mm.3D_firstorder_TotalEnergy
	log.sigma.2.0.mm.3D_firstorder_Maximum
	log.sigma.2.0.mm.3D_firstorder_RootMeanSquared
	log.sigma.2.0.mm.3D_firstorder_90Percentile
	log.sigma.2.0.mm.3D_firstorder_Minimum
	log.sigma.2.0.mm.3D_firstorder_Entropy
	log.sigma.2.0.mm.3D_firstorder_StandardDeviation
	log.sigma.2.0.mm.3D_firstorder_Range
	log.sigma.2.0.mm.3D_firstorder_Variance
	log.sigma.2.0.mm.3D_firstorder_10Percentile
	log.sigma.2.0.mm.3D_firstorder_Kurtosis
	log.sigma.2.0.mm.3D_firstorder_Mean
	log.sigma.2.0.mm.3D_glcm_SumVariance
	log.sigma.2.0.mm.3D_glcm_Homogeneity1
	log.sigma.2.0.mm.3D_glcm_Homogeneity2
	log.sigma.2.0.mm.3D_glcm_ClusterShade
	log.sigma.2.0.mm.3D_glcm_MaximumProbability
	log.sigma.2.0.mm.3D_glcm_Idmn
	log.sigma.2.0.mm.3D_glcm_Contrast
	log.sigma.2.0.mm.3D_glcm_DifferenceEntropy
	log.sigma.2.0.mm.3D_glcm_InverseVariance
	log.sigma.2.0.mm.3D_glcm_Dissimilarity
	log.sigma.2.0.mm.3D_glcm_SumAverage
	log.sigma.2.0.mm.3D_glcm_DifferenceVariance
	log.sigma.2.0.mm.3D_glcm_Idn
	log.sigma.2.0.mm.3D_glcm_Idm
	log.sigma.2.0.mm.3D_glcm_Correlation
	log.sigma.2.0.mm.3D_glcm_Autocorrelation
	log.sigma.2.0.mm.3D_glcm_SumEntropy
	log.sigma.2.0.mm.3D_glcm_AverageIntensity
	log.sigma.2.0.mm.3D_glcm_Energy
	log.sigma.2.0.mm.3D_glcm_SumSquares
	log.sigma.2.0.mm.3D_glcm_ClusterProminence
	log.sigma.2.0.mm.3D_glcm_Entropy
	log.sigma.2.0.mm.3D_glcm_Imc2
	log.sigma.2.0.mm.3D_glcm_Imc1
	log.sigma.2.0.mm.3D_glcm_DifferenceAverage
	log.sigma.2.0.mm.3D_glcm_Id
	log.sigma.2.0.mm.3D_glcm_ClusterTendency
	log.sigma.2.0.mm.3D_glrlm_ShortRunLowGrayLevelEmphasis
	log.sigma.2.0.mm.3D_glrlm_GrayLevelVariance
	log.sigma.2.0.mm.3D_glrlm_LowGrayLevelRunEmphasis
	log.sigma.2.0.mm.3D_glrlm_GrayLevelNonUniformityNormalized
	log.sigma.2.0.mm.3D_glrlm_RunVariance
	log.sigma.2.0.mm.3D_glrlm_GrayLevelNonUniformity
	log.sigma.2.0.mm.3D_glrlm_LongRunEmphasis
	log.sigma.2.0.mm.3D_glrlm_ShortRunHighGrayLevelEmphasis
	log.sigma.2.0.mm.3D_glrlm_RunLengthNonUniformity
	log.sigma.2.0.mm.3D_glrlm_ShortRunEmphasis
	log.sigma.2.0.mm.3D_glrlm_LongRunHighGrayLevelEmphasis
	log.sigma.2.0.mm.3D_glrlm_RunPercentage
	log.sigma.2.0.mm.3D_glrlm_LongRunLowGrayLevelEmphasis
	log.sigma.2.0.mm.3D_glrlm_RunEntropy
	log.sigma.2.0.mm.3D_glrlm_HighGrayLevelRunEmphasis
	log.sigma.2.0.mm.3D_glrlm_RunLengthNonUniformityNormalized
	log.sigma.2.0.mm.3D_glszm_GrayLevelVariance
	log.sigma.2.0.mm.3D_glszm_SmallAreaHighGrayLevelEmphasis
	log.sigma.2.0.mm.3D_glszm_GrayLevelNonUniformityNormalized
	log.sigma.2.0.mm.3D_glszm_SizeZoneNonUniformityNormalized
	log.sigma.2.0.mm.3D_glszm_SizeZoneNonUniformity
	log.sigma.2.0.mm.3D_glszm_GrayLevelNonUniformity
	log.sigma.2.0.mm.3D_glszm_LargeAreaEmphasis
	log.sigma.2.0.mm.3D_glszm_ZoneVariance
	log.sigma.2.0.mm.3D_glszm_ZonePercentage
	log.sigma.2.0.mm.3D_glszm_LargeAreaLowGrayLevelEmphasis
	log.sigma.2.0.mm.3D_glszm_LargeAreaHighGrayLevelEmphasis
	log.sigma.2.0.mm.3D_glszm_HighGrayLevelZoneEmphasis
	log.sigma.2.0.mm.3D_glszm_SmallAreaEmphasis
	log.sigma.2.0.mm.3D_glszm_LowGrayLevelZoneEmphasis
	log.sigma.2.0.mm.3D_glszm_ZoneEntropy
	log.sigma.2.0.mm.3D_glszm_SmallAreaLowGrayLevelEmphasis
	log.sigma.2.5.mm.3D_firstorder_InterquartileRange
	log.sigma.2.5.mm.3D_firstorder_Skewness
	log.sigma.2.5.mm.3D_firstorder_Uniformity
	log.sigma.2.5.mm.3D_firstorder_MeanAbsoluteDeviation
	log.sigma.2.5.mm.3D_firstorder_Energy
	log.sigma.2.5.mm.3D_firstorder_RobustMeanAbsoluteDeviation
	log.sigma.2.5.mm.3D_firstorder_Median
	log.sigma.2.5.mm.3D_firstorder_TotalEnergy
	log.sigma.2.5.mm.3D_firstorder_Maximum
	log.sigma.2.5.mm.3D_firstorder_RootMeanSquared
	log.sigma.2.5.mm.3D_firstorder_90Percentile
	log.sigma.2.5.mm.3D_firstorder_Minimum
	log.sigma.2.5.mm.3D_firstorder_Entropy
	log.sigma.2.5.mm.3D_firstorder_StandardDeviation
	log.sigma.2.5.mm.3D_firstorder_Range
	log.sigma.2.5.mm.3D_firstorder_Variance
	log.sigma.2.5.mm.3D_firstorder_10Percentile
	log.sigma.2.5.mm.3D_firstorder_Kurtosis
	log.sigma.2.5.mm.3D_firstorder_Mean
	log.sigma.2.5.mm.3D_glcm_SumVariance
	log.sigma.2.5.mm.3D_glcm_Homogeneity1
	log.sigma.2.5.mm.3D_glcm_Homogeneity2
	log.sigma.2.5.mm.3D_glcm_ClusterShade
	log.sigma.2.5.mm.3D_glcm_MaximumProbability
	log.sigma.2.5.mm.3D_glcm_Idmn
	log.sigma.2.5.mm.3D_glcm_Contrast
	log.sigma.2.5.mm.3D_glcm_DifferenceEntropy
	log.sigma.2.5.mm.3D_glcm_InverseVariance
	log.sigma.2.5.mm.3D_glcm_Dissimilarity
	log.sigma.2.5.mm.3D_glcm_SumAverage
	log.sigma.2.5.mm.3D_glcm_DifferenceVariance
	log.sigma.2.5.mm.3D_glcm_Idn
	log.sigma.2.5.mm.3D_glcm_Idm
	log.sigma.2.5.mm.3D_glcm_Correlation
	log.sigma.2.5.mm.3D_glcm_Autocorrelation
	log.sigma.2.5.mm.3D_glcm_SumEntropy
	log.sigma.2.5.mm.3D_glcm_AverageIntensity
	log.sigma.2.5.mm.3D_glcm_Energy
	log.sigma.2.5.mm.3D_glcm_SumSquares
	log.sigma.2.5.mm.3D_glcm_ClusterProminence
	log.sigma.2.5.mm.3D_glcm_Entropy
	log.sigma.2.5.mm.3D_glcm_Imc2
	log.sigma.2.5.mm.3D_glcm_Imc1
	log.sigma.2.5.mm.3D_glcm_DifferenceAverage
	log.sigma.2.5.mm.3D_glcm_Id
	log.sigma.2.5.mm.3D_glcm_ClusterTendency
	log.sigma.2.5.mm.3D_glrlm_ShortRunLowGrayLevelEmphasis
	log.sigma.2.5.mm.3D_glrlm_GrayLevelVariance
	log.sigma.2.5.mm.3D_glrlm_LowGrayLevelRunEmphasis
	log.sigma.2.5.mm.3D_glrlm_GrayLevelNonUniformityNormalized
	log.sigma.2.5.mm.3D_glrlm_RunVariance
	log.sigma.2.5.mm.3D_glrlm_GrayLevelNonUniformity
	log.sigma.2.5.mm.3D_glrlm_LongRunEmphasis
	log.sigma.2.5.mm.3D_glrlm_ShortRunHighGrayLevelEmphasis
	log.sigma.2.5.mm.3D_glrlm_RunLengthNonUniformity
	log.sigma.2.5.mm.3D_glrlm_ShortRunEmphasis
	log.sigma.2.5.mm.3D_glrlm_LongRunHighGrayLevelEmphasis
	log.sigma.2.5.mm.3D_glrlm_RunPercentage
	log.sigma.2.5.mm.3D_glrlm_LongRunLowGrayLevelEmphasis
	log.sigma.2.5.mm.3D_glrlm_RunEntropy
	log.sigma.2.5.mm.3D_glrlm_HighGrayLevelRunEmphasis
	log.sigma.2.5.mm.3D_glrlm_RunLengthNonUniformityNormalized
	log.sigma.2.5.mm.3D_glszm_GrayLevelVariance
	log.sigma.2.5.mm.3D_glszm_SmallAreaHighGrayLevelEmphasis
	log.sigma.2.5.mm.3D_glszm_GrayLevelNonUniformityNormalized
	log.sigma.2.5.mm.3D_glszm_SizeZoneNonUniformityNormalized
	log.sigma.2.5.mm.3D_glszm_SizeZoneNonUniformity
	log.sigma.2.5.mm.3D_glszm_GrayLevelNonUniformity
	log.sigma.2.5.mm.3D_glszm_LargeAreaEmphasis
	log.sigma.2.5.mm.3D_glszm_ZoneVariance
	log.sigma.2.5.mm.3D_glszm_ZonePercentage
	log.sigma.2.5.mm.3D_glszm_LargeAreaLowGrayLevelEmphasis
	log.sigma.2.5.mm.3D_glszm_LargeAreaHighGrayLevelEmphasis
	log.sigma.2.5.mm.3D_glszm_HighGrayLevelZoneEmphasis
	log.sigma.2.5.mm.3D_glszm_SmallAreaEmphasis
	log.sigma.2.5.mm.3D_glszm_LowGrayLevelZoneEmphasis
	log.sigma.2.5.mm.3D_glszm_ZoneEntropy
	log.sigma.2.5.mm.3D_glszm_SmallAreaLowGrayLevelEmphasis
	Original indicates not filter was applied. Log.sigma indicates x.x Laplacian of Gaussian spatial band-pass filter (0, no filtration; 1.0, fine textures; 1.5 and 2.0, medium textures; 2.5, coarse textures) was applied.
	Abbreviations: glcm, Gray Level Co-occurrence Matrix; glszm, Gray Level Size Zone Matrix; glrlm, Gray Level Run Length Matrix.
